# Supplementary material for: Exposure to the Florida red tide dinoflagellate, Karenia brevis, and its associated brevetoxins induces ecophysiological and proteomic alterations in Porites astreoides
Source: PLoS One. 2020 Feb 7;15(2):e0228414. doi: 10.1371/journal.pone.0228414 (PMC7006924; doi:10.1371/journal.pone.0228414)
Supplement: S3 Table — Highlighted proteins indicate either significant up- (red) or down-regulation (blue). Proteins associated with Symbiodiniaceae are highlighted in yellow. (XLSX) [file pone.0228414.s003.xlsx]

## Sheet: Sheet1
Accession	FC (MeOH/CTL)	Pval (MeOH/CTL)	FC {(B-Toxin+MeOH)/CTL}	PVal {(B-Toxin+MeOH)/CTL}	FC (K. brevis/CTL)	PVal (K. brevis/CTL)	Accession	Sequence Description	Blast Top Hit Description (HSP)	Sequence Length	Annotation GO Term	Compartment
Cluster135790	2.88538	0.00605917	0.872206	0.0882439	5.46086	0.019354	Cluster135790	Seed maturation protein domain protein	gi|1005469133|ref|XP_015771478.1|PREDICTED: uncharacterized protein LOC107349806 isoform X2 [Acropora digitifera]	57		Host
Cluster137452	1.22145	0.509782	1.19462	0.102289	2.42776	0.000750474	Cluster137452	myosin-2 essential light chain-like	gi|1005485438|ref|XP_015779321.1|PREDICTED: myosin-2 essential light chain-like [Acropora digitifera]	152	calcium ion binding	Host
Cluster111088	1.87189	0.010165	1.60649	0.194444	1.7128	0.00952729	Cluster111088	NADH dehydrogenase [ubiquinone] 1 beta subcomplex subunit 8, mitochondrial	gi|1005447951|ref|XP_015761256.1|PREDICTED: NADH dehydrogenase [ubiquinone] 1 beta subcomplex subunit 8, mitochondrial-like [Acropora digitifera]	191	mitochondrial inner membrane;respiratory chain	Host
Cluster41678	1.18486	0.164853	0.997079	0.778768	1.67744	0.00182935	Cluster41678	phosphatidylserine decarboxylase	gi|1005486638|ref|XP_015779919.1|PREDICTED: phosphatidylserine decarboxylase proenzyme 1-like isoform X2 [Acropora digitifera]	456	carboxy-lyase activity	Host
Cluster74461	0.893461	0.643855	1.71419	0.0242398	1.56484	0.516272	Cluster74461	histone H2A-like	gi|1005492381|ref|XP_015748862.1|PREDICTED: histone H2A-like [Acropora digitifera]/gi|1005460186|ref|XP_015767171.1|PREDICTED: histone H2A-like [Acropora digitifera]/gi|1176065707|ref|XP_020603058.1|histone H2A [Orbicella faveolata]/gi|1176109459|ref|XP_020625681.1|histone H2A isoform X1 [Orbicella faveolata]/gi|1005445040|ref|XP_015759835.1|PREDICTED: histone H2A-like [Acropora digitifera]/gi|11…	295	nucleosome;nuclear chromatin;DNA binding;chromatin silencing;protein heterodimerization activity	Host
Cluster150697	1.5932	0.0324741	0.877804	0.699209	1.39052	0.512789	Cluster150697	Ribonuclease UK114	gi|1005420261|ref|XP_015756349.1|PREDICTED: ribonuclease UK114-like [Acropora digitifera]	139		Host
Cluster135654	1.73231	0.00149496	1.22813	0.700849	1.31801	0.921694	Cluster135654	epididymal secretory protein E1-like	gi|1005433753|ref|XP_015754405.1|PREDICTED: epididymal secretory protein E1-like isoform X1 [Acropora digitifera]	155		Host
Cluster201619	2.03298	0.00884561	1.61274	0.0214802	0.795859	0.0633444	Cluster201619	Calreticulin	gi|1005436313|ref|XP_015755655.1|PREDICTED: calreticulin-like isoform X1 [Acropora digitifera]	108	calcium ion binding;endoplasmic reticulum;protein folding;unfolded protein binding	Host
Cluster86218	1.47648	0.149443	1.06225	0.285289	0.478724	0.0207455	Cluster86218	centromere-associated protein E-like	gi|1005455133|ref|XP_015764704.1|PREDICTED: centromere-associated protein E-like isoform X2 [Acropora digitifera]	253		Host
Cluster90375	1.24106	0.242936	0.720442	0.182179	0.395495	0.0396235	Cluster90375	proteasomal ubiquitin receptor ADRM1-like	gi|1005435074|ref|XP_015755044.1|PREDICTED: proteasomal ubiquitin receptor ADRM1-like [Acropora digitifera]	240	nucleus;cytoplasm;ubiquitin-dependent protein catabolic process;proteasome regulatory particle, lid subcomplex;positive regulation of endopeptidase activity;ubiquitin binding;endopeptidase activator activity;proteasome binding	Host
Cluster72289	1.61703	0.107319	1.37276	0.158176	0.384557	0.0402691	Cluster72289	prohibitin-2 isoform X1	gi|1005478902|ref|XP_015776164.1|PREDICTED: prohibitin-2-like [Acropora digitifera]	300	integral component of membrane	Host
Cluster289802	2.58212	0.0197845	0.978832	0.892842	2.32219	0.100665	Cluster289802	cofilin	gi|531865212|gb|EQL02141.1|Actin-binding, cofilin/tropomyosin type [Ophiocordyceps sinensis CO18]	82		Host
Cluster24085	1.35387	0.333538	0.831663	0.893383	1.91136	0.0290614	Cluster24085	Tubulin alpha-1C chain	gi|944358134|ref|XP_014380939.1|PREDICTED: tubulin alpha chain-like [Alligator sinensis]	295	GTPase activity;structural constituent of cytoskeleton;GTP binding;cytoplasm;microtubule;cytoskeleton organization;microtubule-based process	Host
Cluster38861	1.30231	0.108307	1.37703	0.207814	0.414586	0.0404205	Cluster38861	predicted protein	gi|514686106|ref|XP_004990631.1|hypothetical protein PTSG_08380 [Salpingoeca rosetta]/gi|326431717|gb|EGD77287.1|hypothetical protein PTSG_08380 [Salpingoeca rosetta]	477		Host
Cluster54901	1.19065	3.67169e-07	1.73633	1.20902e-06	1.29035	0.00164865	Cluster54901	chloroplast soluble peridinin-chlorophyll a-binding protein precursor	gi|134104063|pdb|2C9E|AChain A, Peridinin-Chlorophyll A Protein, High-Salt Form	375	binding;plastid	Host
Cluster3401luster3402	1.26457	0.11359	0.872112	0.376587	2.46413	0.0321665	Cluster3401luster3402	THO complex subunit 2	gi|828223890|ref|XP_012562779.1|PREDICTED: THO complex subunit 2 [Hydra vulgaris]	1428		Host
Cluster60925	1.96399	0.0126662	1.31926	0.348046	2.28496	0.00125545	Cluster60925	Cathepsin B	gi|1263126539|gb|PFX22888.1|Cathepsin B [Stylophora pistillata]/gi|1270064802|ref|XP_022795065.1|cathepsin B-like [Stylophora pistillata]	346	cysteine-type endopeptidase activity;extracellular space;lysosome;proteolysis involved in cellular protein catabolic process	Host
Cluster89694	2.23348	6.07436e-05	1.11256	0.861071	2.17942	0.012547	Cluster89694	Proteasome subunit alpha type-5	gi|1270045038|ref|XP_022784486.1|proteasome subunit alpha type-5-like [Stylophora pistillata]/gi|1263133147|gb|PFX29337.1|Proteasome subunit alpha type-5 [Stylophora pistillata]	242	threonine-type endopeptidase activity;nucleus;cytoplasm;proteasome core complex, alpha-subunit complex;proteasome-mediated ubiquitin-dependent protein catabolic process	Host
Cluster29482	1.54878	0.0347582	0.914413	0.312526	1.90823	0.0447583	Cluster29482	glucosidase 2 subunit beta-like	gi|1270036269|ref|XP_022779787.1|glucosidase 2 subunit beta-like isoform X1 [Stylophora pistillata]/gi|1263136041|gb|PFX32190.1|Glucosidase 2 subunit beta [Stylophora pistillata]	558	N-glycan processing	Host
Cluster40025	1.39074	0.338883	1.07236	0.599945	1.82386	0.00307662	Cluster40025	Protein disulfide-isomerase A6	gi|1263121217|gb|PFX17788.1|Protein disulfide-isomerase A6 [Stylophora pistillata]	250	protein disulfide isomerase activity;endoplasmic reticulum;protein folding;response to endoplasmic reticulum stress;apoptotic cell clearance;cell redox homeostasis	Host
Cluster58031	1.72662	0.170405	0.971176	0.820692	1.69841	0.00650412	Cluster58031	protein disulfide-isomerase tigA precursor	gi|1263138886|gb|PFX35010.1|Protein disulfide-isomerase like 2-1 [Stylophora pistillata]/gi|1270027651|ref|XP_022786908.1|protein disulfide-isomerase like 2-1-like [Stylophora pistillata]	359	protein disulfide isomerase activity;endoplasmic reticulum;protein folding;response to endoplasmic reticulum stress;cell redox homeostasis	Host
Cluster39017	0.96744	0.0669973	0.92571	0.124728	0.396252	0.00291613	Cluster39017	Trifunctional enzyme subunit beta, mitochondrial	gi|1263131715|gb|PFX27931.1|Trifunctional enzyme subunit beta, mitochondrial [Stylophora pistillata]/gi|1270049373|ref|XP_022786798.1|trifunctional enzyme subunit beta, mitochondrial-like [Stylophora pistillata]	475	acetyl-CoA C-acyltransferase activity;mitochondrion;fatty acid beta-oxidation	Host
Cluster78396	2.95485	0.120531	11.001	0.049381	9.71967	0.0466597	Cluster78396	uncharacterized skeletal organic matrix protein 5-like	gi|1176105383|ref|XP_020623534.1|uncharacterized skeletal organic matrix protein 5-like isoform X1 [Orbicella faveolata]	279		Host
Cluster20236	4.64002	0.0137155	0.646409	0.507543	8.94253	0.0612187	Cluster20236	xaa-Pro aminopeptidase 1 isoform X1	gi|1176081555|ref|XP_020610900.1|xaa-Pro aminopeptidase 1-like isoform X2 [Orbicella faveolata]	676	aminopeptidase activity	Host
Cluster208601	3.10909	0.0171453	0.859274	0.966648	4.04949	0.172549	Cluster208601	glutaredoxin-C4-like isoform X2	gi|1176067577|ref|XP_020603881.1|glutaredoxin-like [Orbicella faveolata]	105	cell;electron transfer activity;protein disulfide oxidoreductase activity;electron transport chain;cell redox homeostasis	Host
Cluster97665	3.14761	0.0137523	4.63933	0.0111562	3.01739	0.0377774	Cluster97665	failed axon connections homolog	gi|1176107158|ref|XP_020624473.1|failed axon connections homolog [Orbicella faveolata]	221		Host
Cluster8701	2.04887	0.123858	1.06318	0.377148	2.6461	0.035464	Cluster8701	cleavage stimulation factor subunit 2-like	gi|1176081387|ref|XP_020610816.1|cleavage stimulation factor subunit 2-like [Orbicella faveolata]	993	mRNA binding;mRNA cleavage and polyadenylation specificity factor complex;mRNA polyadenylation;pre-mRNA cleavage required for polyadenylation	Host
Cluster78285	1.96464	0.000488293	1.62707	0.00738998	2.5335	8.24096e-06	Cluster78285	predicted protein	gi|1176094913|ref|XP_020618007.1|neurogenic locus Notch protein-like [Orbicella faveolata]	279		Host
Cluster101849	2.66693	0.0309049	1.17835	0.0532831	2.47291	0.267691	Cluster101849	putative gastrointestinal growth factor xP4 isoform X2	gi|1176115663|ref|XP_020628962.1|putative gastrointestinal growth factor xP4 isoform X2 [Orbicella faveolata]/gi|1176115665|ref|XP_020628963.1|putative gastrointestinal growth factor xP4 isoform X2 [Orbicella faveolata]	211		Host
Cluster68537	1.30641	0.104707	1.21287	0.156919	2.42654	3.33721e-05	Cluster68537	predicted protein	gi|1176073868|ref|XP_020606890.1|cartilage matrix protein-like [Orbicella faveolata]/gi|1176073870|ref|XP_020606891.1|cartilage matrix protein-like [Orbicella faveolata]	315		Host
Cluster1877	1.30421	0.217592	1.37158	0.12593	2.33111	0.0111476	Cluster1877	Intersectin-1	gi|1176099008|ref|XP_020620178.1|intersectin-1-like isoform X1 [Orbicella faveolata]	1277		Host
Cluster63543	1.12048	0.379714	0.998317	0.796067	2.17828	0.0346106	Cluster63543	cathepsin L1-like	gi|1176121623|ref|XP_020632121.1|cathepsin L1-like [Orbicella faveolata]	335	cysteine-type endopeptidase activity;extracellular space;lysosome;proteolysis involved in cellular protein catabolic process	Host
Cluster80745	1.1877	0.0103572	1.17494	0.834615	1.94288	5.87617e-05	Cluster80745	cytochrome b-c1 complex subunit Rieske, mitochondrial-like	gi|1176123940|ref|XP_020600758.1|cytochrome b-c1 complex subunit Rieske, mitochondrial-like [Orbicella faveolata]	270	mitochondrial inner membrane;ubiquinol-cytochrome-c reductase activity;electron transport chain;2 iron, 2 sulfur cluster binding;respiratory chain	Host
Cluster98716	1.28121	0.174059	1.00814	0.674206	1.89742	0.0098203	Cluster98716	ras-related protein Rab-11A	gi|1176090182|ref|XP_020615495.1|ras-related protein Rab-11A [Orbicella faveolata]	218	spindle pole;angiogenesis;renal water homeostasis;GTPase activity;GTP binding;mitochondrion;multivesicular body;trans-Golgi network;centrosome;kinetochore microtubule;mitotic metaphase plate congression;microtubule binding;positive regulation of epithelial cell migration;regulation of multivesicular body size;positive regulation of G2/M transition of mitotic cell cycle;syntaxin binding;transport …	Host
Cluster64453	1.7494	0.0112366	0.91009	0.182366	1.82682	0.104973	Cluster64453	neurogenic locus notch homolog protein 1-like	gi|1176097593|ref|XP_020619443.1|LOW QUALITY PROTEIN: uncharacterized protein LOC110057201 [Orbicella faveolata]	331		Host
Cluster96207	1.82006	0.00457174	0.927188	0.907186	1.803	0.133813	Cluster96207	protein disulfide isomerase-like 2-2	gi|1176061521|ref|XP_020628074.1|protein disulfide isomerase-like 2-2 [Orbicella faveolata]	225	protein disulfide isomerase activity;endoplasmic reticulum;protein folding;response to endoplasmic reticulum stress;cell redox homeostasis	Host
Cluster134243	2.26446	0.00643443	1.05886	0.65058	1.75851	0.332157	Cluster134243	Eukaryotic translation initiation factor 5A-1	gi|1176118675|ref|XP_020630555.1|eukaryotic translation initiation factor 5A-1-like isoform X2 [Orbicella faveolata]	155	translation initiation factor activity;translation elongation factor activity;nuclear pore;endoplasmic reticulum membrane;ribosome;translational initiation;translational frameshifting;protein transport;ribosome binding;positive regulation of translational elongation;positive regulation of translational termination;mRNA transport	Host
Cluster101211	1.24359	0.158336	0.825585	0.673549	1.72599	0.00230509	Cluster101211	predicted protein	gi|1176117806|ref|XP_020630083.1|glutathione S-transferase-like [Orbicella faveolata]	212		Host
Cluster136968	1.50892	0.0858357	1.25931	0.13019	1.72047	0.0288566	Cluster136968	neuronal pentraxin-2-like	gi|1176092520|ref|XP_020616747.1|neuronal pentraxin-2-like [Orbicella faveolata]	153		Host
Cluster5009	0.99299	5.12156e-05	1.02546	0.0075993	1.64066	0.000984271	Cluster5009	dyp-type peroxidase family protein	gi|1176107568|ref|XP_020624696.1|uncharacterized protein LOC110062177 [Orbicella faveolata]	1001		Host
Cluster15920	1.2976	0.295423	1.07622	0.999967	1.56596	0.0132971	Cluster15920	predicted protein	gi|1176120735|ref|XP_020631656.1|N-acetylated-alpha-linked acidic dipeptidase 2-like [Orbicella faveolata]	761		Host
Cluster32856	2.2042	0.00387449	1.21591	0.248198	1.56263	0.00599799	Cluster32856	protein disulfide isomerase	gi|1176110238|ref|XP_020626093.1|protein disulfide-isomerase 2-like [Orbicella faveolata]	525	protein disulfide isomerase activity;endoplasmic reticulum;protein folding;peptidyl-proline hydroxylation;peptidyl-proline 4-dioxygenase activity;response to endoplasmic reticulum stress;cell redox homeostasis;regulation of oxidative stress-induced intrinsic apoptotic signaling pathway	Host
Cluster9631	0.396101	2.11437e-05	0.715628	0.153408	1.28121	0.806443	Cluster9631	glycosyl hydrolase family 31	gi|1176080457|ref|XP_020610325.1|uncharacterized protein LOC110048909 [Orbicella faveolata]	953	hydrolase activity	Host
Cluster42011	0.939825	0.128367	1.71677	0.0282022	1.07915	0.987765	Cluster42011	predicted protein	gi|1176106978|ref|XP_020624376.1|trichohyalin-like isoform X2 [Orbicella faveolata]	453		Host
Cluster133183	1.84196	0.000658861	1.19131	0.148965	1.0707	0.939175	Cluster133183	ATP synthase subunit d, mitochondrial	gi|1176057982|ref|XP_020609386.1|ATP synthase subunit d, mitochondrial-like [Orbicella faveolata]	124	mitochondrial proton-transporting ATP synthase, stator stalk;ATP synthesis coupled proton transport;proton-transporting ATP synthase activity, rotational mechanism	Host
Cluster12861	1.1462	0.0034212	1.05048	0.0225767	0.491381	4.78837e-05	Cluster12861	vacuolar protein sorting-associated protein 35	gi|1176065290|ref|XP_020602849.1|vacuolar protein sorting-associated protein 35-like [Orbicella faveolata]	774	late endosome;cytosol;intracellular protein transport;protein transporter activity;retromer, cargo-selective complex;retrograde transport, endosome to Golgi	Host
Cluster77817	1.07028	0.118301	1.29566	0.200228	0.465497	0.048299	Cluster77817	thiosulfate sulfurtransferase-like	gi|1176083360|ref|XP_020611868.1|thiosulfate sulfurtransferase-like [Orbicella faveolata]	265		Host
Cluster70872	1.38221	0.129363	1.30739	0.130285	0.449164	0.049215	Cluster70872	6-phosphogluconate dehydrogenase, decarboxylating-like	gi|1176102334|ref|XP_020621917.1|6-phosphogluconate dehydrogenase, decarboxylating-like [Orbicella faveolata]	306	phosphogluconate dehydrogenase (decarboxylating) activity;pentose-phosphate shunt;D-gluconate metabolic process;oxidation-reduction process	Host
Cluster44622	0.840823	0.138901	1.21679	0.201559	0.443273	0.0437388	Cluster44622	protein kinase C and casein kinase substrate in neurons protein 1 isoform X3	gi|1176099874|ref|XP_020620621.1|protein kinase C and casein kinase substrate in neurons protein 2-like [Orbicella faveolata]	436	endosome;regulation of endocytosis	Host
Cluster36510	0.955474	0.130875	1.29259	0.268702	0.433083	0.0460157	Cluster36510	3-phosphoinositide-dependent protein kinase 1	gi|1176074793|ref|XP_020607376.1|3-phosphoinositide-dependent protein kinase 1-like [Orbicella faveolata]	491	nucleotide binding;type B pancreatic cell development;3-phosphoinositide-dependent protein kinase activity;insulin receptor binding;cytosol;plasma membrane;negative regulation of protein kinase activity;hyperosmotic response;epidermal growth factor receptor signaling pathway;positive regulation of phospholipase activity;negative regulation of cardiac muscle cell apoptotic process;postsynaptic den…	Host
Cluster14994	1.02792	0.195371	0.96128	0.375979	0.421346	0.0433139	Cluster14994	spermatogenesis-associated protein 20	gi|1176081911|ref|XP_020611090.1|spermatogenesis-associated protein 20-like [Orbicella faveolata]	783	catalytic activity	Host
Cluster45626	1.1147	0.0928638	1.5625	0.0219202	0.402453	0.0131036	Cluster45626	actin-related protein 2	gi|1176095254|ref|XP_020618183.1|actin-related protein 2 [Orbicella faveolata]	394	actin binding;ATP binding;cytoplasm;Arp2/3 protein complex;Arp2/3 complex-mediated actin nucleation;cell projection;primitive erythrocyte differentiation	Host
Cluster13855	0.623285	0.137682	0.789164	0.0213401	0.364405	0.00817738	Cluster13855	centrosomal protein of 290 kDa-like	gi|1176083171|ref|XP_020611767.1|centrosome-associated protein CEP250-like [Orbicella faveolata]	812		Host
Cluster77998	1.19034	0.0926646	1.13897	0.291996	0.321686	0.0214499	Cluster77998	Krueppel-like factor 16	gi|1176061994|ref|XP_020630389.1|Krueppel-like factor 15 [Orbicella faveolata]	280	nucleic acid binding	Host
RRRRRCluster20910REVERSED	0.676355	0.000454482	0.936283	0.0712969	1.51893	0.000208384	Cluster20910	Transposon Tf2-6 polyprotein	gi|749717734|gb|KII65927.1|Transposon Tf2-9 polyprotein [Thelohanellus kitauei]	666	nucleic acid binding;aspartic-type endopeptidase activity;proteolysis;DNA integration	Host
Cluster153015	1.92863	0.00167587	5.23012	1.6623e-12	3.30668	1.33263e-07	Cluster153015	uncharacterized protein LOC110251054	gi|1191069530|ref|XP_020913381.1|uncharacterized protein LOC110251054 [Exaiptasia pallida]/gi|999984091|gb|KXJ23232.1|hypothetical protein AC249_AIPGENE3870 [Exaiptasia pallida]	137		Host
Cluster6698	2.10031	0.00366874	1.13425	0.713839	2.69138	0.0018583	Cluster6698	NAD(P) transhydrogenase, mitochondrial	gi|999985476|gb|KXJ24617.1|NAD(P) transhydrogenase, mitochondrial [Exaiptasia pallida]/gi|1191063351|ref|XP_020910043.1|NAD(P) transhydrogenase, mitochondrial-like [Exaiptasia pallida]	1095	mitochondrial inner membrane;NADPH regeneration;NAD(P)+ transhydrogenase (AB-specific) activity;integral component of membrane;NADP binding;NAD binding	Host
Cluster203325	2.49809	0.0241593	1.10265	0.557875	2.06311	0.336127	Cluster203325	Tubulin-specific chaperone A	gi|1191040164|ref|XP_020897447.1|tubulin-specific chaperone A-like [Exaiptasia pallida]/gi|999976930|gb|KXJ16104.1|Tubulin-specific chaperone A [Exaiptasia pallida]	107	nucleolus;cytoplasm;microtubule;tubulin complex assembly;post-chaperonin tubulin folding pathway;beta-tubulin binding;chaperone binding	Host
Cluster225948	1.29567	0.000252604	0.872159	0.0222439	1.52151	5.99155e-07	Cluster225948	fructose-bisphosphate aldolase	gi|1101333444|ref|XP_018896016.1|PREDICTED: fructose-bisphosphate aldolase [Bemisia tabaci]/gi|1101333446|ref|XP_018896021.1|PREDICTED: fructose-bisphosphate aldolase [Bemisia tabaci]/gi|1101333441|ref|XP_018896007.1|PREDICTED: fructose-bisphosphate aldolase [Bemisia tabaci]	99	fructose-bisphosphate aldolase activity;glycolytic process	Host
Cluster57194	0.976043	0.105731	0.707799	0.297647	2.48504	0.0478822	Cluster57194	2-hydroxyacid dehydrogenase	gi|1129196481|gb|OLQ00601.1|hypothetical protein AK812_SmicGene16693 [Symbiodinium microadriaticum]	363	oxidoreductase activity, acting on the CH-OH group of donors, NAD or NADP as acceptor;NAD binding;oxidation-reduction process	Symbiont
Cluster72128	0.993901	0.0252715	2.11612	0.0160607	1.33806	0.202179	Cluster72128	photosystem I subunit II (chloroplast)	gi|1129189947|gb|OLP95296.1|Photosystem I reaction center subunit II [Symbiodinium microadriaticum]	301	photosystem I reaction center;photosynthesis	Symbiont
Cluster20791	2.00582	0.00104188	1.28014	5.54479e-05	0.692962	3.3351e-05	Cluster20791	wd40 repeat-containing protein	gi|1129179937|gb|OLP87609.1|POC1 centriolar protein-like B [Symbiodinium microadriaticum]	667		Symbiont
Cluster9665	1.55566	0.005837	1.0622	0.145302	0.542766	0.000365164	Cluster9665	Phosphoenolpyruvate carboxylase, housekeeping isozyme	gi|1129200883|gb|OLQ04019.1|Phosphoenolpyruvate carboxylase, housekeeping isozyme [Symbiodinium microadriaticum]	951	cytoplasm;tricarboxylic acid cycle;phosphoenolpyruvate carboxylase activity;carbon fixation	Symbiont
Cluster21163	1.35908	0.13494	1.21859	0.164473	0.325391	0.0358734	Cluster21163	photosystem I P700 apoprotein A2 (chloroplast)	gi|452944860|gb|AGG19299.1|PSI P700 apoprotein A2 (chloroplast) [Symbiodinium sp. Mf1.05b]	664	chloroplast;photosystem I;photosynthesis;integral component of membrane;cofactor binding	Symbiont
Cluster30	1.66041	0.0295114	1.56844	0.0307843	11.3218	0.00406628	Cluster30	predicted protein	gi|156221418|gb|EDO42273.1|predicted protein [Nematostella vectensis]/gi|156387691|ref|XP_001634336.1|predicted protein [Nematostella vectensis]	6840	lipid transporter activity;lipid transport;integral component of membrane;methylation;histamine N-methyltransferase activity	Host
Cluster563359	1.71675	0.124512	0.916131	0.539258	2.99334	0.0236213	Cluster563359	succinate--CoA ligase [ADP/GDP-forming] subunit alpha, mitochondrial-like	gi|999976565|gb|KXJ15739.1|Succinyl-CoA ligase [ADP/GDP-forming] subunit alpha, mitochondrial [Exaiptasia pallida]/gi|1191041523|ref|XP_020898180.1|succinate--CoA ligase [ADP/GDP-forming] subunit alpha, mitochondrial-like [Exaiptasia pallida]	53	nucleotide binding;succinate-CoA ligase (ADP-forming) activity;succinate-CoA ligase (GDP-forming) activity;mitochondrial matrix;tricarboxylic acid cycle;cofactor binding	Host
Cluster226610	2.13262	0.00593621	0.717782	0.72292	2.7463	0.822786	Cluster226610	10 kDa heat shock protein, mitochondrial-like	gi|156405900|ref|XP_001640969.1|predicted protein [Nematostella vectensis]/gi|156228106|gb|EDO48906.1|predicted protein [Nematostella vectensis]	99	ATP binding;mitochondrial matrix;response to unfolded protein;metal ion binding;unfolded protein binding;chaperone cofactor-dependent protein refolding;chaperone binding	Host
Cluster12612	1.73785	0.000155211	1.25309	0.264599	2.73261	1.32329e-07	Cluster12612	endoplasmin	gi|156224519|gb|EDO45344.1|predicted protein [Nematostella vectensis]/gi|156396452|ref|XP_001637407.1|predicted protein [Nematostella vectensis]	847	ATP binding;protein folding;response to stress;unfolded protein binding	Host
Cluster71042	1.88916	0.133129	0.984816	0.478916	2.45539	0.0405853	Cluster71042	heterogeneous nuclear ribonucleoprotein A/B isoform X1	gi|156376666|ref|XP_001630480.1|predicted protein [Nematostella vectensis]/gi|156217502|gb|EDO38417.1|predicted protein [Nematostella vectensis]	305	RNA binding	Host
Cluster10800	1.44446	0.00701458	0.662037	0.0662549	1.90093	0.000483116	Cluster10800	coatomer subunit gamma-2	gi|156219690|gb|EDO40568.1|predicted protein [Nematostella vectensis]/gi|156382581|ref|XP_001632631.1|predicted protein [Nematostella vectensis]	841	Golgi membrane;structural molecule activity;intracellular protein transport;integral component of membrane;vesicle-mediated transport;COPI vesicle coat	Host
Cluster120960	0.877138	0.695744	2.01712	3.52653e-07	1.30157	0.426179	Cluster120960	histone H4-like	gi|156384837|ref|XP_001633339.1|predicted protein [Nematostella vectensis]/gi|156220407|gb|EDO41276.1|predicted protein [Nematostella vectensis]	175	nucleosome;DNA binding;nucleus;nucleosome assembly;DNA-templated transcription, initiation;protein heterodimerization activity	Host
Cluster92319	0.250718	0.204904	3.02019	0.012813	1.1244	0.178836	Cluster92319	histone H2B	gi|156308410|ref|XP_001617661.1|hypothetical protein NEMVEDRAFT_v1g227820 [Nematostella vectensis]/gi|156195088|gb|EDO25561.1|predicted protein [Nematostella vectensis]/gi|156200773|gb|EDO26787.1|predicted protein [Nematostella vectensis]/gi|156201351|gb|EDO26931.1|predicted protein [Nematostella vectensis]/gi|156203489|gb|EDO27632.1|predicted protein [Nematostella vectensis]/gi|156329529|ref|XP_…	122	nucleosome;DNA binding;nucleus;nucleosome assembly;protein heterodimerization activity	Host
Cluster110390	2.03885	0.345334	1.40635	0.00791409	2.55693	0.00581075	Cluster110390	metal-dependent hydrolase	gi|931444489|gb|KPK28933.1|hypothetical protein AMJ61_00020 [Desulfobacterales bacterium SG8_35_2]	193		Host
Cluster665luster666	1.35751	0.10801	1.04729	0.336962	2.5473	0.0154987	Cluster665luster666			50
RRRRRCluster599840REVERSED	1.52856	0.121255	0.182109	0.0322107	1.63562	0.299677	Cluster599840	---NA---		50
Cluster480843	2.51194	0.0788615	1.85037	0.0274252	0.587007	0.0189666	Cluster480843	---NA---		59
